# Supplementary material for: Metabolic Marker GLUT1 in Salivary Gland Cancers: Quantification and Effect-Size Estimation
Source: Biomedicines. 2026 Jun 8;14(6):1300. doi: 10.3390/biomedicines14061300 (PMC13297489; doi:10.3390/biomedicines14061300)
Supplement: Supplementary file 1 [file biomedicines-14-01300-s001.zip]

Archive with 1 entries (1 files):
- biomedicines-4304776-supplementary.pdf
